# Supplementary material for: Impaired Fat Absorption from Intestinal Tract in High-Fat Diet Fed Male Mice Deficient in Proglucagon-Derived Peptides
Source: Nutrients. 2024 Jul 14;16(14):2270. doi: 10.3390/nu16142270 (PMC11280123; doi:10.3390/nu16142270)
Supplement: Supplementary file 1 [file nutrients-16-02270-s001.zip]

Archive with 1 entries (1 files):
- nutrients-3089100-supplementary.pdf
